# Supplementary material for: BZD9L1 Differentially Regulates Sirtuins in Liver-Derived Cells by Inducing Reactive Oxygen Species
Source: Biomedicines. 2023 Nov 15;11(11):3059. doi: 10.3390/biomedicines11113059 (PMC10669747; doi:10.3390/biomedicines11113059)
Supplement: Supplementary file 1 [file biomedicines-11-03059-s001.zip]

Archive with 1 entries (1 files):
- biomedicines-2413191-supplementary.pdf
